# Supplementary material for: Changed Temporal Structure of Neuromuscular Control, Rather Than Changed Intersegment Coordination, Explains Altered Stabilographic Regularity after a Moderate Perturbation of the Postural Control System
Source: Entropy (Basel). 2019 Jun 21;21(6):614. doi: 10.3390/e21060614 (PMC7515107; doi:10.3390/e21060614)
Supplement: Supplementary file 1 [file entropy-21-00614-s001.zip]

Archive with 4 entries (4 files):
- Figure S1a.png
- Figure S1b.png
- Figure S1c.png
- Video S1.mp4
